# Supplementary material for: Kynurenic Acid Protects Against Myocardial Ischemia/Reperfusion Injury by Activating GPR35 Receptors and Preserving Mitochondrial Structure and Function
Source: Biomolecules. 2025 Oct 21;15(10):1481. doi: 10.3390/biom15101481 (PMC12562769; doi:10.3390/biom15101481)
Supplement: Supplementary file 1 [file biomolecules-15-01481-s001.zip]

Archive with 1 entries (1 files):
- biomolecules-3874211-supplementary.pdf
